# Supplementary material for: Young adults’ attitudes to sharing whole-genome sequencing information: a university-based survey
Source: BMC Med Genomics. 2019 Apr 16;12:55. doi: 10.1186/s12920-019-0499-2 (PMC6469029; doi:10.1186/s12920-019-0499-2)
Supplement: Supplementary file 2 — Dataset for Whole Genome Sequencing Study: My Genomic Life. It provides all data necessary to reproduce the results from the survey. (CSV 2 kb) [file 12920_2019_499_MOESM2_ESM.csv]

Part_No	Gender	STEM	Ed_level	Ed_CAT	geneticscourse	IQ5	IQ7	IQ22
1	m	n	6	2	0	5.05	7	4.95
2	m	n	6	2	0	8.45	8.35	5.8
3	f	n	7	3	0	8.5	6.5	7.5
4	f	n	6	2	1	8.45	9.3	8.25
5	m	n	7	3	0	7	8.9	5
6	m	n	3	1	0	9.75	0.15	0.1
7	f	n	6	2	0	9.5	9.5	5
8	m	n	6	2	0	9.65	9.75	4.35
9	f	n	3	1	0	7.6	9.75	8
10	f	n	3	1	0	0.3	9.75	0.25
11	f	y	3	1	2	9.5	9.5	9.5
12	f	y	3	1	2	5	9.45	5.1
13	m	y	3	1	0	7.75	6.75	0.75
14	m	y	7	3	0	1.45	6.6	1.5
15	m	y	6	2	0	5	6.55	5.65
16	m	n	6	2	0	6.45	6.45	5.45
17	f	n	6	2	0	8.5	8.5	5.5
18	f	n	7	3	0	9	9.55	6.4
19	f	n	7	3	0	9.65	9.7	6.85
20	f	n	6	2	2	9.75	9.8	9.85
21	m	y	6	2	0	7.6	7.4	4.6
22	f	y	6	2	2	9.7	9.75	7.65
23	f	y	6	2	0	8.05	8.05	7.15
24	f	y	7	3	0	9.6	9.45	9.45
25	m	y	6	2	0	8.05	8.75	5
26	f	y	3	1	2	9.5	9.55	2.55
27	f	y	7	3	0	5.95	4.95	8.8
28	m	y	6	2	0	8.05	7.9	7
29	f	y	7	3	2	9.5	7.45	4.55
30	m	y	6	2	0	7.6	6.5	3.4
31	m	y	6	2	0	6	9.05	6.05
32	m	y	7	3	0	1.15	8.95	7.6
33	f	n	6	2	0	2.6	6.65	3.25
34	f	n	3	1	0	3.6	3.5	0.5
35	m	n	5	2	0	5.35	4.8	2.5
36	f	y	7	3	1	8	8	6.5
37	f	n	6	2	0	7.5	5.5	5.75
38	f	y	6	2	2	9.65	9.5	7.7
39	f	y	6	2	0	9.9	9.9	5.5
40	f	y	3	1	0	9	7.5	9.2
41	m	n	7	3	0	8.5	4.5	6.5
42	f	n	6	2	0	6.6	8.6	2.55
43	f	n	7	3	1	4.1	4.1	0.3
44	m	n	7	3	0	0.5	0.5	0.6
45	f	n	6	2	0	8.5	8.5	4.8
46	m	y	6	2	0	9.65	9.75	4.9
47	f	n	6	2	1	8.2	8.5	5.2
48	f	y	7	3	2	5.05	5	7.55
49	f	n	7	3	1	4.35	5.4	3.45
50	f	n	6	2	0	6.25	6.5	5.55
51	f	n	4	1	0	8.1	8.1	3.4
52	m	n	6	2	0	0.5	9	1.25
53	m	n	7	3	1	6.5	6.45	5
54	m	n	3	1	0	6.6	6.55	1.55
55	m	y	6	2	0	3.45	5.65	2.5
56	f	n	7	3	0	3.95	7.75	6.2
57	f	n	6	2	0	9.05	6.1	9.75
58	f	n	6	2	0	8.6	9.35	6.5
59	f	n	7	3	0	9.5	7.5	3.45
60	m	y	6	2	0	8.45	7.5	6.5
61	f	y	6	2	0	9.5	9.5	8.5
62	f	y	7	3	2	8.5	8.05	7.05
63	m	y	3	1	0	3.95	9	9.4
64	f	n	7	3	0	7.7	6.85	2.75
65	f	y	3	1	0	9.75	8.45	8.5
66	f	y	3	1	1	5.1	9	9.8
67	f	y	3	1	2	8.5	9.5	9.3
68	m	y	6	2	0	8.5	8.5	5.75
69	f	y	3	1	2	4.5	8.55	8.05
70	f	y	6	2	0	9.3	6.85	8
71	m	n	3	1	0	4.5	6.5	2.5
72	m	n	7	3	0	7.5	7.45	1.5
73	f	y	6	2	0	9.15	9.05	1.2
74	f	n	6	2	0	7.85	9.25	5.05
75	f	y	3	1	1	4.45	4.5	0.75
76	f	y	6	2	0	4.5	1.6	3.5
77	f	y	7	3	0	9.1	9.15	8.35
78	f	n	6	2	0	7.4	6.95	5.95
79	m	y	3	1	2	8.95	8	8.4
80	m	y	3	1	2	7.55	8.65	8.5
81	m	y	6	2	0	9.8	9.85	6.85
82	m	y	7	3	0	6.5	6.5	6.5
83	m	y	3	1	0	5.35	6.25	6.95
84	f	n	3	1	0	6.5	4.5	5.5
85	m	y	3	1	0	6.7	8.6	5.45
86	f	y	3	1	2	9.15	9.15	6
87	m	n	3	1	0	7.95	7.95	7
88	f	y	3	1	0	5.1	7	6
89	f	n	3	1	0	4.95	8.05	9.85
90	f	n	3	1	0	0.65	0.5	4.45
91	m	y	6	2	0	7.95	7.4	2.85
92	m	y	3	1	0	8.5	8.55	2.5
93	m	y	3	1	2	6.05	6.05	3.05
94	m	n	3	1	0	4.5	6.5	6.55
95	m	y	6	2	0	2.25	3.5	3.6
96	m	y	3	1	0	4	6.85	7.95
97	f	n	3	1	0	5.05	5	2.75
98	m	y	3	1	0	5.5	5.5	6.55
99	m	y	3	1	0	8.55	6.55	6.45
100	f	n	3	1	1	9.7	9.65	9.75
201	f	n	3	1	0	5.05	6.8	5.95
202	f	y	3	1	0	8.5	8.55	5.5
203	f	y	3	1	0	9.55	9.7	9.05
204	f	y	3	1	0	2.5	4.5	7.6
205	f	y	3	1	0	7.55	7.55	9.45
206	m	n	3	1	0	4.85	7.95	9
207	f	n	3	1	0	6	6.1	8.8
208	f	n	3	1	0	1.3	7.7	5.75
209	f	n	3	1	0	0.2	4	0.15
223	m	y	3	1	1	6	7.4	8
224	f	y	7	3	2	9.75	9.75	9.2
227	f	n	6	2	0	9.4	9.4	9.45
